# Supplementary material for: Multimodal Exploration Offers Novel Insights into the Transcriptomic and Epigenomic Landscape of the Human Submandibular Glands
Source: Cells. 2025 Oct 8;14(19):1561. doi: 10.3390/cells14191561 (PMC12524052; doi:10.3390/cells14191561)
Supplement: Supplementary file 1 [file cells-14-01561-s001.zip]

Archive with 2 entries (2 files):
- Aug_26_Supplemental_Tables.xlsx
- cells-3869680-supplementary-author proof done.v1.pdf
