# Supplementary material for: Multimodal Exploration Offers Novel Insights into the Transcriptomic and Epigenomic Landscape of the Human Submandibular Glands
Source: Cells. 2025 Oct 8;14(19):1561. doi: 10.3390/cells14191561 (PMC12524052; doi:10.3390/cells14191561)
Supplement: Supplementary file 1 [file cells-14-01561-s001.zip › Aug_26_Supplemental_Tables.xlsx]

## Sheet: Table 1
Table S1. Protein coding genes enriched in the SMG
ELAPOR1
ABCD2
ACBD7
ADARB2
ADRB1
AGFG2
ALDH18A1
AMPD1
AMTN
AMY1A
ANGPT1
AQP5
ARFGEF3
ASB5
ASCL3
ATL1
ATM
ATP13A5
ATP6V0A4
ATP6V1B1
B3GALNT1
BLM
BPIFA1
BPIFA2
BPIFB2
BPIFB4
BSND
BSPRY
BTLA
C10orf90
C12orf40
C14orf39
C15orf65
C17orf77
C1orf27
C2orf88
C5orf46
C6orf58
CA6
CA8
CABS1
CADPS2
CALM2
CAMKK1
CCDC160
CCL28
CCNC
CCR2
CCSER1
CD300LD
CD5
CEP41
CFAP44
CHI3L2
CHRM1
CHRM3
CLCN3
CLCNKB
CLDN8
CLEC9A
COMMD3
CPD
CRACR2A
CREB3L4
CRISP2
CRISP3
CSN2
CSN3
CST1
CST2
CST3
CST4
CST5
CTAGE9
CTHRC1
CTPS1
CYTIP
DDIT4L
DEPTOR
DHRS2
DHRS7
DMBT1
DNASE2B
DPP4
DSCC1
DTNB
EAF2
EDN3
EDRF1
EEF1D
EFHC2
ELF5
ELL2
ENPP3
ENPP4
EPRS
ERBB4
ERMN
ETV1
FAM102B
FAM3D
FCRL5
FDCSP
FES
FGF20
FIG4
FLJ37035
FNBP1L
FOLH1
FOLR1
FOXC1
FUNDC1
FUT8
FXYD2
GALNT13
GALNT6
GAPT
GDF5
GLRB
GLYATL2
GNPTAB
GPCPD1
GPR15
GPR55
GPRC6A
GZMA
GZMK
HTN1
HTN3
IGLL5
ITPRID1
ITPRIPL1
JCHAIN
KCNA3
KCNN4
KDELR3
KLHL6
KLK15
KLRK1
LACRT
LAX1
LECT1
LHFPL7
LMOD3
LPO
LRATD2
LRRTM1
LTF
LYZ
MEI1
MELTF
MPO
MRAP2
MTIF3
MUC19
MUC7
MZB1
NAALADL2
NANS
NCALD
NDRG2
NIBAN1
NME8
NOSTRIN
NUBPL
NUCB2
NXPE2
NXPE4
OAT
OAZ3
ODAM
OGFRL1
PABPC3
PALMD
PCMTD1
PDGFC
PER3
PHB1
PIGR
PIM2
PIP
PIWIL4
PKP2
PLCB1
PLCB4
PLEKHF1
PLPP2
POU5F1B
PRB1
PRB2
PRB3
PRB4
PRH1
PRH2
PRKACB
PROM1
PRR27
PRR4
PRSS41
PTH2R
RAB15
RASL10B
RBM20
RCBTB2
RIPOR2
RNASE8
RNF13
RNF175
RPS10
RPS27L
RRAGD
RUNX2
S100A1
SAMD13
SCFD1
SCGB2A1
SCGB3A1
SCGB3A2
SCNN1G
SEC11C
SEC23B
SECISBP2L
SH3BGRL2
SIX1
SIX4
SIX6
SLAMF1
SLAMF7
SLC10A4
SLC12A2
SLC15A2
SLC16A14
SLC22A6
SLC31A2
SLC35F2
SLC39A8
SLC5A5
SLC6A14
SLC6A7
SLFN13
SLITRK6
SLPI
SMCO4
SMR3A
SMR3B
SPATA18
SPCS3
SRARP
STATH
STK39
SVOPL
SYCP3
TCN1
TENT5A
TESC
TET1
TFCP2L1
TLR1
TLX1
TMCO5A
TMED3
TMEM106C
TMEM132B
TMEM181
TMEM210
TMEM213
TMEM59
TMPRSS5
TNFRSF11A
TNFRSF17
TNFSF13
TNFSF15
TPD52
TRIM2
TRPV6
TSPAN13
UGT2B28
UPK3A
VPS54
VWA5B1
VWDE
WFDC2
WWC1
ZBP1
ZCCHC2
ZCWPW2
ZDHHC15
ZG16B
ZP2

## Sheet: Table 2
Table S2. LncRNAs enriched in the SMG
ENO1-AS1
LINC00970
LINC01350
LINC00582
CHRM3-AS2
CHRM3-AS1
ST8SIA6-AS1
LINC01518
KCNMA1-AS1
KCNMA1-AS2
IFNG-AS1
LINC00327
LINC00457
TUSC8
LINC00330
CLDN10-AS1
LINC00354
ARHGAP5-AS1
SALRNA1
FUT8-AS1
LINC00920
LINC01482
ABCA9-AS1
SOX9-AS1
DLGAP1-AS5
LINC00160
CBR3-AS1
ENTPD3-AS1
LINC01213
ARHGEF26-AS1
NAALADL2-AS2
NAALADL2-AS1
LINC01208
LINC01209
LINC01258
STPG2-AS1
PART1
FOXCUT
LINC01600
LINC01526
LINC00964
CASC21
FAM225B
FAM225A
MIR325HG
LINC00892
LOC100506422
LOC100507144
LOC101243545
LOC101927043
LOC101927120
LOC101927139
LOC101927190
LOC101927318
LOC101927495
LOC101928012
LOC101928205
LOC101928381
LOC101928794
LOC101929319
LOC101929563
LOC101929710
LOC102723505
LOC102723517
LOC103021296
LOC104054148
LOC145845
LOC284578
LOC388942
SNORD3C
STX17-AS1
FLJ41278
LINC00346
LINC00403
LOC644838

## Sheet: Table 3
Table S3. Genes associated with SMG-enriched H3K27Ac-marked genomic regions
A4GALT
AACS
AADAT
AARD
AASDH
AATF
ABCA8
ABCB10
ABCB5
ABCC3
ABCC4
ABCC5
ABCD3
ABCE1
ABCG1
ABCG2
ABHD1
ABHD10
ABHD11
ABHD12B
ABHD15
ABHD5
ABI1
ABL1
ABL2
ABLIM1
ABRA
ABTB2
ACAA2
ACACA
ACAT2
ACBD7
ACCSL
ACHE
ACO1
ACOX2
ACPP
ACR
ACSBG1
ACSF3
ACSL1
ACSL4
ACSS3
ACTBL2
ACTG1
ACTG2
ACTL8
ACTR3
ACTR3B
ACTR3C
ACTR6
ACVR1B
ACVR2A
ACVR2B
ACYP2
ADAD2
ADAM10
ADAM12
ADAM18
ADAM2
ADAM28
ADAM29
ADAM30
ADAM7
ADAMTS15
ADAMTS16
ADAMTS17
ADAMTS18
ADAMTS19
ADAMTS20
ADAMTS5
ADAMTS9
ADAMTSL1
ADARB2
ADCY10
ADCY2
ADCY8
ADCY9
ADCYAP1
ADD3
ADGB
ADGRE2
ADGRF3
ADGRG2
ADGRG6
ADGRG7
ADGRL2
ADGRV1
ADM
ADNP2
ADORA2A
ADORA2B
ADPRHL2
ADRA1A
ADRA2C
ADRB1
ADRB2
ADSL
ADSS
ADTRP
AEBP2
AFAP1L2
AFDN
AFF1
AFF2
AFF3
AFF4
AGAP1
AGBL1
AGBL2
AGO2
AGPAT3
AGPAT5
AGPS
AGR2
AGR3
AGRN
AGTR2
AHI1
AHR
AIFM3
AIMP1
AIMP2
AJAP1
AK4
AK9
AKAP13
AKAP6
AKIRIN1
AKR1A1
AKR1D1
AKR1E2
ALAS1
ALCAM
ALDH1A1
ALDH1A3
ALDH1B1
ALDH1L1
ALDH1L2
ALDH3B2
ALDH7A1
ALDH8A1
ALDOA
ALG10
ALG14
ALG9
ALK
ALKAL1
ALKAL2
ALKBH2
ALKBH3
ALOX5AP
ALPK2
ALPL
ALS2CL
ALX1
AMBN
AMBRA1
AMER2
AMIGO2
AMOTL1
AMPD3
AMTN
AMY1C
ANAPC4
ANG
ANGEL1
ANGEL2
ANGPT1
ANGPT2
ANGPTL2
ANGPTL7
ANK2
ANK3
ANKH
ANKK1
ANKMY2
ANKRD10
ANKRD36C
ANKRD40
ANKRD44
ANKRD46
ANKRD50
ANKRD6
ANKRD7
ANKRD9
ANKS1B
ANO1
ANO10
ANO3
ANO4
ANO5
ANO6
ANP32B
ANTXR1
ANTXRL
ANXA2
ANXA3
ANXA5
ANXA8L1
AOAH
AOX1
AP1AR
AP1B1
AP2A2
AP2B1
AP2S1
AP3B1
AP4S1
APBA1
APCDD1
APCDD1L
API5
APIP
APLNR
APOO
APOPT1
AQP1
AQP12B
AQP2
AQP4
AQP5
AQP6
AQP7
AR
ARAP3
AREG
ARF6
ARFGAP3
ARFGEF3
ARFIP1
ARHGAP12
ARHGAP19
ARHGAP21
ARHGAP22
ARHGAP23
ARHGAP25
ARHGAP26
ARHGAP31
ARHGAP32
ARHGAP35
ARHGAP42
ARHGAP5
ARHGAP8
ARHGEF10L
ARHGEF19
ARHGEF26
ARHGEF28
ARHGEF3
ARHGEF38
ARHGEF40
ARHGEF9
ARID1A
ARID1B
ARID2
ARID5B
ARL1
ARL14EP
ARL15
ARL2BP
ARL4A
ARL4C
ARL4D
ARL6IP5
ARL6IP6
ARMC2
ARMC6
ARMC8
ARNTL
ARRDC3
ARSA
ARSB
ARSJ
ART3
ART5
ARTN
ASAH1
ASAH2
ASB13
ASB14
ASB17
ASB18
ASB7
ASCL1
ASCL2
ASF1A
ASH2L
ASIC2
ASMT
ASPH
ASPHD1
ASTN2
ASXL2
ASXL3
ASZ1
ATAD2B
ATE1
ATF3
ATF7IP
ATG10
ATG101
ATG16L1
ATG4C
ATG7
ATL2
ATM
ATOH1
ATP10A
ATP10B
ATP11A
ATP11B
ATP13A3
ATP13A4
ATP13A5
ATP1A1
ATP1B1
ATP1B3
ATP23
ATP2A3
ATP2B2
ATP2B4
ATP2C1
ATP2C2
ATP5F1
ATP5S
ATP6AP1L
ATP6V0A4
ATP6V0C
ATP6V0E2
ATP6V1C1
ATP6V1C2
ATP6V1H
ATP8A2
ATP8B1
ATP9A
ATP9B
ATR
ATXN10
ATXN2L
ATXN3L
AUH
AUTS2
AVL9
AZGP1
AZI2
AZIN1
AZIN2
B3GALNT1
B3GALT1
B3GALT5
B3GAT1
B3GNT2
B3GNT5
B4GALT1
B4GALT4
B4GALT5
B4GALT6
BACE2
BACH1
BACH2
BAG3
BAHCC1
BAIAP2L2
BAK1
BAMBI
BANF2
BANK1
BARHL1
BARHL2
BARX2
BAZ2B
BBS10
BBX
BCAR3
BCAT1
BCCIP
BCDIN3D
BCKDHB
BCL11A
BCL2A1
BCL2L14
BCL6
BCLAF1
BCO1
BEND3
BEND7
BEX4
BFSP2
BHLHA15
BHLHE22
BHLHE40
BIN3
BLID
BLM
BMP10
BMP2
BMP4
BMP7
BMP8A
BMPR1A
BMPR1B
BMS1
BNC2
BNIP3
BOC
BOD1
BOD1L1
BOLA3
BORCS5
BPIFA2
BPIFA3
BPIFB1
BPIFB2
BPIFB6
BRD1
BRINP1
BRINP2
BRIX1
BROX
BSN
BSND
BSPRY
BTAF1
BTBD11
BTBD3
BTC
BTD
BTG1
BTG3
BUD13
BZW1
C10orf90
C11orf58
C11orf65
C11orf91
C12orf40
C12orf49
C12orf66
C14orf119
C14orf2
C14orf39
C16orf45
C16orf78
C17orf78
C18orf8
C19orf44
C1D
C1GALT1
C1QBP
C1QTNF1
C1QTNF2
C1QTNF7
C1orf115
C1orf116
C1orf174
C21orf91
C2CD3
C2CD4B
C2CD5
C2orf40
C2orf82
C2orf88
C3
C3orf33
C3orf52
C3orf58
C4BPA
C4orf19
C4orf32
C4orf33
C5orf30
C5orf38
C5orf46
C5orf63
C6orf106
C6orf15
C6orf58
C7orf73
C8B
C8orf4
C9orf129
CA1
CA13
CA2
CA6
CA8
CAAP1
CABLES1
CABYR
CACHD1
CACNA1A
CACNA1C
CACNA2D1
CACNA2D3
CACNB2
CACNG3
CACNG5
CADM1
CADM2
CADPS
CADPS2
CALCOCO1
CALM1
CALM2
CALML3
CALN1
CAMK1D
CAMK2A
CAMK2B
CAMK2D
CAMK2G
CAMK2N1
CAMKMT
CAMLG
CAMSAP3
CAMTA1
CAND1
CAPN13
CARD10
CARMIL1
CARTPT
CASK
CASP3
CASP4
CASP7
CASTOR2
CASZ1
CAT
CATSPER3
CATSPERB
CBFA2T3
CBLB
CBLN1
CBR4
CBWD5
CBX4
CBX8
CC2D1A
CCAR1
CCAR2
CCDC117
CCDC129
CCDC130
CCDC14
CCDC148
CCDC15
CCDC181
CCDC182
CCDC25
CCDC3
CCDC6
CCDC60
CCDC62
CCDC71L
CCDC88C
CCDC90B
CCDC96
CCK
CCL13
CCL17
CCL2
CCL22
CCL28
CCL8
CCNB2
CCND1
CCND2
CCNJL
CCNL1
CCR6
CCSER2
CCT6B
CCZ1B
CD101
CD14
CD164
CD180
CD226
CD24
CD28
CD300C
CD300LD
CD34
CD40
CD44
CD47
CD5
CD55
CD58
CD59
CD6
CD83
CD9
CD96
CDC23
CDC26
CDC42BPG
CDC5L
CDC7
CDCA2
CDCA7
CDH10
CDH11
CDH13
CDH2
CDH20
CDH22
CDH5
CDH6
CDH8
CDH9
CDHR3
CDK1
CDK14
CDK15
CDK18
CDK20
CDK5RAP1
CDK5RAP2
CDK8
CDKAL1
CDKL1
CDKN1A
CDKN2B
CDKN3
CDNF
CDON
CDRT15L2
CDS1
CEACAM1
CEACAM3
CEACAM5
CEACAM6
CEBPA
CEBPB
CEBPD
CEBPG
CELF3
CELF4
CELF5
CELSR1
CENPU
CENPW
CEP135
CEP162
CEP170B
CEP295
CEP41
CEP57L1
CEP72
CEP78
CEP85L
CERS6
CES1
CES3
CES4A
CETN3
CFAP126
CFAP44
CFAP65
CFAP73
CFP
CFTR
CGNL1
CGREF1
CHAC1
CHD1
CHD2
CHD6
CHD9
CHERP
CHGB
CHI3L1
CHI3L2
CHIA
CHIC2
CHIT1
CHKA
CHL1
CHMP4B
CHMP4C
CHMP6
CHN2
CHPT1
CHRD
CHRM2
CHRM3
CHRM4
CHRNA10
CHRNA9
CHRNB3
CHST1
CHST10
CHST12
CHST2
CHST3
CHST9
CHSY1
CIDEC
CITED2
CKAP4
CLASP1
CLCA4
CLDN10
CLDN17
CLDN20
CLDN3
CLDN8
CLEC16A
CLEC18A
CLIC5
CLIC6
CLLU1
CLMP
CLN3
CLNK
CLPS
CLPSL1
CLPSL2
CLTA
CMC1
CMPK1
CMTM7
CMTM8
CNBD2
CNFN
CNKSR3
CNN3
CNNM1
CNOT2
CNOT6
CNOT6L
CNOT9
CNTLN
CNTN1
CNTN3
CNTN5
CNTNAP4
COA6
COBL
COCH
COG6
COG7
COL11A1
COL13A1
COL14A1
COL18A1
COL19A1
COL23A1
COL25A1
COL28A1
COL2A1
COL3A1
COL6A3
COL8A2
COL9A1
COLQ
COMMD1
COMMD10
COMMD3
COMMD7
COMMD9
COPRS
COPS2
COPS8
COQ10A
COQ8A
COX20
COX7C
CPA1
CPB2
CPD
CPEB2
CPEB3
CPEB4
CPLX1
CPLX3
CPN2
CPNE4
CPNE8
CPNE9
CPPED1
CPQ
CPS1
CPSF2
CPSF3
CPSF7
CPT1A
CPXM1
CRACR2A
CRADD
CRB1
CRB2
CREB3L1
CREB3L2
CREB5
CREBL2
CREBRF
CRIM1
CRISP2
CRISP3
CRISPLD1
CRTC3
CRYAA
CRYBA1
CRYBA2
CRYBB3
CRYBG1
CRYL1
CS
CSGALNACT1
CSGALNACT2
CSMD1
CSN1S1
CSN2
CSN3
CSNK1G3
CSNK2A3
CSPG4
CSRNP3
CST1
CST2
CST3
CST4
CST5
CSTF2T
CSTF3
CT45A3
CTAGE1
CTBP2
CTDP1
CTDSPL
CTGF
CTH
CTHRC1
CTIF
CTLA4
CTNNA1
CTNNA2
CTNNA3
CTNNB1
CTPS1
CTRB2
CTSB
CTSO
CTTNBP2
CTU2
CTXN3
CUL2
CWC15
CWC22
CX3CL1
CXADR
CXCL12
CXCL13
CXCL17
CXCL2
CXCR5
CXXC4
CYB5R2
CYP17A1
CYP26A1
CYP27A1
CYP2J2
CYP2U1
CYP4F22
CYP4F8
CYP4V2
CYP7B1
CYSLTR2
CYSTM1
CYTIP
DAB1
DAB2IP
DACH1
DAD1
DAG1
DAGLA
DAND5
DAOA
DAP
DAPK1
DAPK2
DAPL1
DBI
DBX1
DCAF1
DCAF17
DCAKD
DCBLD2
DCD
DCDC1
DCDC2C
DCHS2
DCLK2
DCLRE1A
DCTN1
DCTN6
DCUN1D4
DDHD1
DDIT4
DDR2
DDX18
DDX31
DDX41
DDX53
DDX54
DDX58
DDX6
DDX60
DDX60L
DEFB112
DEFB136
DEFB4A
DEGS1
DENND1B
DENND3
DENND6A
DEPDC1B
DEPDC4
DEPDC7
DEPTOR
DERA
DESI2
DEUP1
DGAT2
DGKG
DGKI
DGKZ
DHCR7
DHODH
DHRS12
DHRS13
DHRS7C
DHX15
DHX32
DHX8
DIAPH2
DIAPH3
DICER1
DIRAS2
DISC1
DISP1
DISP2
DKK2
DLG3
DLG5
DLGAP1
DLGAP2
DLX1
DLX2
DMAC1
DMBT1
DMBX1
DMD
DMP1
DMRT2
DMRTA1
DNA2
DNAAF5
DNAH12
DNAJB12
DNAJB6
DNAJC1
DNAJC12
DNAJC15
DNAJC25-GNG10
DNAJC5B
DNAJC6
DNASE2B
DNER
DNM1L
DNMT1
DNMT3A
DOCK1
DOCK3
DOCK5
DOCK9
DOK6
DOPEY2
DPCD
DPF3
DPH6
DPP10
DPP4
DPP6
DPT
DPY19L3
DPY19L4
DRAM1
DRC1
DRD2
DRD3
DRD4
DRD5
DSCAM
DSCR8
DSEL
DSG2
DTD1
DTNA
DTNB
DTNBP1
DTWD2
DTX1
DTX4
DUOX1
DUPD1
DUSP14
DUSP16
DUSP4
DUSP6
DUSP8
DVL1
DYM
DYNC1H1
DYNLT1
E2F3
E2F8
EAF1
EARS2
EBF2
ECHDC1
ECHS1
ECM2
EDDM3A
EDDM3B
EDEM2
EDN1
EDN2
EDN3
EDNRA
EDNRB
EDRF1
EEA1
EEF1A1
EEF2KMT
EFCAB1
EFHB
EFHD1
EFNA5
EFNB2
EFR3A
EGF
EGFL6
EGFLAM
EGFR
EGLN3
EGR1
EGR3
EHBP1
EHD3
EHF
EHHADH
EID1
EIF1B
EIF2AK1
EIF2B3
EIF2B5
EIF2D
EIF2S1
EIF3B
EIF3G
EIF3H
EIF4A3
EIF4E
EIF4E3
EIF4EBP1
EIF4H
EIF5
ELAVL1
ELAVL2
ELF2
ELF3
ELF5
ELK1
ELL2
ELMO1
ELOVL4
ELP3
EMC2
EMCN
EMID1
EML4
EML5
EMP1
EMX2
ENAH
ENC1
ENDOV
ENGASE
ENO1
ENPP1
ENPP4
ENPP6
ENSG00000188897
ENSG00000214654
ENSG00000241962
ENSG00000248767
ENSG00000249141
ENSG00000250424
ENSG00000255663
ENSG00000256566
ENSG00000257046
ENSG00000258989
ENSG00000259753
ENSG00000260272
ENSG00000267140
ENSG00000270099
ENSG00000270339
ENSG00000275674
ENSG00000281039
ENSG00000281883
ENSG00000282278
ENSG00000282804
ENSG00000283321
ENSG00000283516
ENSG00000283758
ENSG00000283765
ENSG00000284299
ENSG00000284741
ENTPD1
ENTPD4
ENTPD6
EOMES
EPB41L1
EPB41L3
EPB41L4A
EPB41L4B
EPB41L5
EPCAM
EPHA2
EPHA4
EPHA5
EPHA7
EPHB1
EPHB2
EPHB3
EPHX1
EPM2A
EPPK1
EPS15L1
ERBB4
ERBIN
ERC1
ERC2
ERCC4
ERG
ERG28
ERGIC3
ERH
ERI1
ERMN
ERN1
ERO1A
ERRFI1
ERV3-1
ESD
ESM1
ESPN
ESR2
ESRP1
ESRRB
ESRRG
ETAA1
ETF1
ETS1
ETS2
ETV1
ETV5
ETV6
EVA1A
EVA1C
EVC2
EVI5L
EXOC1
EXOC2
EXOC3
EXPH5
EXT1
EYA1
EYA2
EZR
F2R
F2RL2
F3
F5
F7
FAAH
FAAP24
FABP5
FABP7
FADD
FAH
FAHD2A
FAIM2
FAM102A
FAM107A
FAM110B
FAM110C
FAM111A
FAM120B
FAM122A
FAM126A
FAM129B
FAM131C
FAM13A
FAM168A
FAM172A
FAM173B
FAM174A
FAM174B
FAM180A
FAM189A2
FAM193B
FAM198B
FAM19A1
FAM19A4
FAM19A5
FAM208A
FAM20A
FAM20C
FAM212B
FAM3B
FAM3D
FAM46A
FAM46B
FAM46C
FAM49A
FAM71C
FAM71F2
FAM76B
FAM83C
FAM83H
FAM84B
FAM86B2
FAM90A26
FAM92B
FAM98A
FAM98B
FAM9A
FAM9B
FAM9C
FAN1
FANCB
FANCL
FANK1
FAR1
FARP1
FARS2
FASTKD3
FAT1
FAT2
FAT4
FAXDC2
FBLN7
FBN3
FBXL14
FBXL22
FBXL7
FBXO10
FBXO18
FBXO21
FBXO28
FBXO30
FBXO31
FBXO32
FBXW4
FBXW7
FBXW8
FCAMR
FCGR2A
FCMR
FDCSP
FDFT1
FEM1B
FER
FERMT1
FERMT2
FEZ1
FEZF1
FEZF2
FGD6
FGF1
FGF12
FGF14
FGF16
FGF18
FGF20
FGF22
FGF3
FGF8
FGFBP2
FGFR1
FGFR1OP
FGFR2
FGFRL1
FGGY
FHIT
FHL3
FIG4
FIGN
FIGNL2
FIS1
FKBP15
FKBP4
FKBP6
FLRT1
FLVCR2
FMN2
FMNL1
FMNL2
FN1
FNBP1L
FNBP4
FNDC1
FNDC3A
FNDC3B
FNDC5
FNIP2
FOLH1
FOS
FOXB2
FOXC1
FOXD1
FOXD2
FOXD3
FOXD4L5
FOXE3
FOXF1
FOXF2
FOXI1
FOXI3
FOXJ3
FOXK2
FOXL1
FOXL2
FOXN1
FOXN3
FOXO1
FOXO6
FOXP1
FOXP4
FOXQ1
FRAS1
FRG1
FRG2C
FRK
FRMD3
FRMD4A
FRMD4B
FRMD6
FRMPD1
FRMPD2
FRMPD3
FRRS1
FRYL
FRZB
FSCN1
FSCN2
FSHR
FTHL17
FTO
FUOM
FURIN
FUT2
FUT4
FUT8
FXYD3
FXYD4
FYN
FZD1
FZD10
FZD4
FZD6
FZD7
FZD9
G2E3
GAA
GABPB1
GADD45A
GADD45B
GADD45G
GAGE12C
GAK
GAL3ST4
GALNT1
GALNT13
GALNT14
GALNT16
GALNT17
GALNT18
GALNT2
GALNT3
GALNT5
GALNT6
GALNT7
GAP43
GAREM1
GARNL3
GARS
GAS1
GATA3
GATA5
GATA6
GATB
GBE1
GBGT1
GBP1
GBP2
GBP6
GBX2
GCFC2
GCG
GCNT1
GCNT2
GCNT3
GCOM1
GCSH
GDAP1
GDF10
GDNF
GDPD5
GFPT1
GFPT2
GFRA2
GFRA3
GGA1
GGA2
GGACT
GGCT
GGT7
GGTLC1
GHSR
GIF
GIGYF2
GIN1
GINS4
GJA10
GJB6
GJC3
GK5
GLCE
GLI2
GLIS3
GLRA2
GLRA3
GLRB
GLRX
GLT1D1
GLTP
GLUL
GMDS
GNA14
GNAQ
GNAS
GNB5
GNE
GNG10
GNG13
GNG2
GNG7
GNPDA1
GNPTAB
GNPTG
GNRH1
GNRH2
GOLGA4
GOLGA6A
GOLGA7
GOLGA8S
GOLIM4
GOLPH3
GOPC
GOSR1
GOT1
GP2
GPAT4
GPATCH2
GPBP1
GPC3
GPC4
GPC5
GPC6
GPCPD1
GPD2
GPHN
GPI
GPM6A
GPM6B
GPR108
GPR12
GPR137C
GPR139
GPR160
GPR171
GPR19
GPR21
GPR22
GPR31
GPR35
GPR37L1
GPR45
GPR6
GPR68
GPR75-ASB3
GPRC5B
GRAMD1A
GRAMD1B
GRAMD2A
GRAMD2B
GRAP2
GRASP
GRB10
GRB14
GREM2
GRHL1
GRHL2
GRIA2
GRIA3
GRIA4
GRIK1
GRIK4
GRIN1
GRIN2B
GRIN2C
GRIP1
GRK7
GRM7
GRP
GSC
GSDMC
GSE1
GSG1L
GSTA4
GSTK1
GSX1
GTF2A1
GTF2A2
GTF2F2
GTF2H5
GTF2I
GTF2IRD1
GTF2IRD2
GTF3A
GTF3C4
GTPBP10
GTPBP4
GUCA2A
GULP1
GXYLT1
GYG1
GZF1
GZMB
H2AFY
H2AFY2
HABP2
HACD1
HADHB
HAND1
HAO1
HAPLN3
HAS2
HAS3
HAUS5
HBM
HBP1
HBZ
HCAR2
HCAR3
HDAC4
HDDC2
HDGFL3
HDHD3
HEATR6
HECA
HECTD2
HELQ
HELT
HENMT1
HERC1
HERC4
HERC6
HES1
HEY2
HFM1
HGH1
HHAT
HHIP
HHLA2
HIBCH
HIF1A
HILPDA
HIP1R
HIVEP1
HIVEP2
HLCS
HLF
HLTF
HM13
HMBOX1
HMCN1
HMGA2
HMGCS1
HMGCS2
HMGN3
HMX1
HNF4G
HNMT
HNRNPD
HNRNPLL
HNRNPM
HOOK1
HORMAD2
HOXC13
HP
HPCAL1
HPGD
HPGDS
HPN
HPRT1
HPS1
HPS5
HPSE
HPSE2
HRASLS
HRH3
HRH4
HS1BP3
HS3ST1
HS3ST2
HS3ST3B1
HS3ST5
HS6ST1
HSBP1
HSCB
HSD17B10
HSD17B2
HSD17B7
HSD3B1
HSF2BP
HSP90AA1
HSPA9
HSPB1
HSPB8
HTN1
HTN3
HTR2A
HTR4
HTR5A
HTR6
HTR7
HTRA1
HTRA3
HUWE1
HYAL4
IAH1
IBSP
IBTK
ICA1
ICAM2
ICE1
ICK
ICOS
ID1
ID2
ID4
IDH3A
IDNK
IDO2
IDS
IER2
IFFO2
IFNAR1
IFT22
IGF1R
IGF2BP2
IGF2BP3
IGFL4
IGFLR1
IGHMBP2
IGSF21
IGSF3
IGSF5
IKBKB
IL10
IL10RB
IL12RB2
IL15RA
IL16
IL17RD
IL19
IL1R1
IL1R2
IL1RN
IL20
IL23R
IL27
IL31
IL31RA
IL33
IL6
IL6ST
ILDR1
ILF2
IMPAD1
IMPDH1
INAVA
ING1
ING2
INHBA
INHBB
INIP
INO80
INO80C
INPP5D
INSC
INSIG1
INSR
INTU
IPCEF1
IPO5
IPPK
IQCA1
IQCE
IQGAP1
IQGAP2
IQSEC3
IQUB
IRAK1
IRAK1BP1
IRF2
IRF2BP2
IRF2BPL
IRF8
IRS2
IRX1
IRX2
IRX3
IRX4
IRX5
ISL2
ISOC1
ITGA11
ITGA6
ITGA9
ITGAV
ITGB4
ITGB6
ITGB8
ITGBL1
ITPKB
ITPR1
ITPR2
ITPRIPL1
ITSN2
IVD
IVNS1ABP
IZUMO3
JADE1
JADE2
JARID2
JCAD
JDP2
JMJD1C
KALRN
KANK4
KANSL1
KAT2B
KAT5
KAT6B
KAT7
KATNAL1
KAZALD1
KAZN
KBTBD2
KBTBD8
KCNAB1
KCNB1
KCNB2
KCND2
KCNE3
KCNG1
KCNG2
KCNG4
KCNH3
KCNH5
KCNH7
KCNH8
KCNIP3
KCNJ13
KCNJ15
KCNK16
KCNK5
KCNMA1
KCNMB2
KCNN2
KCNN4
KCNQ4
KCNRG
KCNS1
KCNS2
KCNU1
KCP
KCTD1
KCTD13
KCTD14
KCTD18
KCTD4
KCTD7
KCTD8
KDELC2
KDM1A
KDM3B
KDM4A
KDM4C
KDM7A
KDM8
KDR
KEL
KHDRBS3
KIAA1024
KIAA1217
KIAA1324
KIAA1328
KIAA1456
KIAA1522
KIAA1549
KIAA1958
KIF13B
KIF17
KIF20B
KIF21A
KIF21B
KIF3C
KIF4B
KIF6
KIRREL3
KIT
KITLG
KLC1
KLC2
KLF10
KLF11
KLF12
KLF14
KLF17
KLF2
KLF3
KLF4
KLF5
KLF6
KLF9
KLHL14
KLHL25
KLHL29
KLHL35
KLHL6
KLHL8
KLRG1
KLRG2
KMT2B
KMT2C
KNOP1
KNSTRN
KNTC1
KPTN
KRBA1
KREMEN1
KRR1
KRT23
KRT31
KRT37
KRT39
KRT6A
KRT7
KRT80
KRT83
KRT85
KRT86
KRTAP16-1
KRTAP24-1
KRTAP29-1
KTN1
L1TD1
L3MBTL4
LACRT
LACTB
LAMA1
LAMA3
LAMP3
LANCL2
LARGE2
LARP1
LARP1B
LARP4
LARP4B
LARP6
LARS
LARS2
LBH
LBX1
LCA5
LCLAT1
LCMT2
LCN1
LCP1
LCP2
LDB2
LDHAL6A
LDHAL6B
LDHC
LDLR
LDLRAD3
LDLRAP1
LDOC1
LEAP2
LEF1
LEMD1
LEO1
LEP
LGALS2
LGALS3
LGR5
LGSN
LHFPL2
LHFPL5
LHPP
LHX1
LIF
LIFR
LIMA1
LIMCH1
LIMD1
LIMK1
LIN7B
LIN9
LINC00282
LINC00672
LINGO4
LIPC
LIPG
LITAF
LMAN1L
LMCD1
LMF1
LMNB1
LMNTD1
LMO4
LMO7
LMOD3
LMTK2
LMX1A
LMX1B
LNX1
LONRF1
LONRF2
LOXL4
LPA
LPAR3
LPIN1
LPO
LPP
LRBA
LRCH1
LRFN4
LRIG1
LRIG3
LRIT3
LRP1B
LRP2BP
LRP6
LRPAP1
LRRC1
LRRC26
LRRC37B
LRRC3B
LRRC4
LRRC47
LRRC4C
LRRC53
LRRC55
LRRC66
LRRC8B
LRRC8D
LRRC8E
LRRFIP2
LRRK1
LRRK2
LRRN1
LRRN3
LRRTM1
LRRTM2
LRRTM3
LRRTM4
LRTM1
LSG1
LSM14A
LSM8
[truncated: 2,244 more rows]

## Sheet: Table 4
Table S4. Genes associated with SEs marked by high levels of H3K27Ac signal
SH3BP4
CASZ1
PPP1CB
MYH9
MIR4802
EHF
WWC1
SHB
NFIC
LOC100131496
ETV6
MYZAP
ZFHX3
TOB1
NFIA-AS1
MIR4454
CRACR2A
MIR548AH
SH3RF1
RBPMS-AS1
FOXP1
NEDD4L
STK39
EPHA2
BARX2
BCAR3
MIR1260B
GADD45B
ITPKB-IT1
DEPTOR
RREB1
NFIB
FOXCUT
LINC01354
ACTN4
FOXC1
PTPRJ
LINC00963
KRR1
CCDC85C
PDE4B
NEDD9
ZFP36L1
ACTN1
VPS37B
MCFD2
MTUS1
NFIX
GMDS
CD9
FAM129B
MACF1
MCF2L-AS1
CFTR
GSE1
FAM107A
ZNF827
ZMIZ1
SYNJ2
SUSD6
LOC100505795
PPFIBP2
BHLHA15
LOC101927780
RASA2
CPEB4
LOC101927851
RASSF5
LOC100128531
ERGIC1
MIR603
NDST1
AZIN1
LOC100130880
XBP1
TNFRSF19
CHD9
TM9SF3
ATP2A2
MIRLET7BHG
MEIS2
PC
LARP1
LRP5
GPCPD1
ATL2
ZNF750
NR4A1
CD44
CXXC5
RIN2
MAST4
CUEDC1
SLC2A9
DDIT4
SH3BGRL2
ATP1A1
IQGAP1
PACS1
MIR4534
IRF2BPL
SPNS2
HSD11B2
LITAF
ARHGEF10L
RUNX1
TPD52L1
MALAT1
C11orf91
LUCAT1
RECQL5
TGFBR3
NPC1
NEAT1
PPP2R1B
PAX9
LMNA
SALRNA1
FAM53B-AS1
ERN1
WBSCR17
COBL
LRRFIP1
SORBS2
RALGDS
SPTBN1
LINC01348
ST3GAL1
PLD1
BCL6
ITGA6
KIAA1522
SPATS2L
ODAM
STK24
FNDC3B
ANXA2
ZNF395
LINC00673
IRF2
FAM129A
SNORD17
TFCP2L1
LMX1B
NCEH1
ERRFI1
TESC
PSD4
LRCH1
PIM3
MIR4687
PRKAG2
WBP1L
PDHX
DAB2IP
SLC9A1
CDH1
PLA2G6
KLF9
C9orf152
TSC22D3
IER2
PALMD
GRHL1
BCL9L
PTPRF
SEMA4B
ZBTB16
HOMER2
ZBTB7A
ADAMTSL4-AS1
ATP2B2
ST3GAL4
ABALON
MKNK2
MIR5684
MIR587
LIMCH1
LMOD3
PKP2
BCL11A
LOC102724539
MLXIP
PLEKHA7
SMCO4
FOXO3
ZNF217
LOC101927070
PWWP2B
C20orf196
IDH2
LINC00642
SEC14L1
EPB41L1
TACC2
PIK3R1
TXNIP
ARHGEF37
RASD1
EVA1C
B4GALT5
PHLDA1
TMBIM1
FAM102A
NDRG1
SOX9-AS1
INSR
GGTA1P
TNKS1BP1
B3GNT5
SYBU
LGALS3
SGMS1
SH3BP5
UBE2V1
PML
ARHGAP26-AS1
SLC44A3
FAM46C
TNRC18
IER3
LINC01132
PDXK
PRKCH
FAM20C
PCDH1
CD55
LOC102467147
MARK2
HK1
CISH
PBOV1
C5orf66
CCNL1
FAM107B
PIGR
SLC22A3
TNFRSF1A
ZNF652
CCDC6
SLC25A37
HSPA1B
BCL3
ACSL1
WWTR1
LDLRAD3
MIR6811
IER5L
MFSD6
TBC1D8
TGIF1
LOC339807
TNS4
LINC00160
MTMR12
IRF1
IRX2
ATP2A3
DAPL1
TRIM2
ZCCHC2
MIR1266
GTF2IRD1
CLDN4
H6PD
CHSY1
AQP7
ALDH1A3
PRLH
TRAK1
SBNO2
GPT2
KIAA1324
ARL6IP5
FAM84B
MIR4714
45178
WNK2
TMPRSS2
LOC102724552
PRKAR1A
DCAF5
TBC1D10A
DLGAP1-AS2
ZFP36
CEBPD
CTSB
ARHGEF28
MIDN
PTP4A1
ACSS1
TM4SF1-AS1
HES1
NR4A2
CTBP2
THADA
SYPL1
ZC3H4
NAP1L4
ZFYVE21
SMG9
NCALD
MIR3615
NT5C2
RHOBTB3
AFF1
BHLHE40-AS1
MNT
SORBS3
SDC4
TFAP2A
MIR4729
DUSP1
MIR4654
EPHB3
ASB9P1
LINC01588
RAP1GAP
ZBTB7B
MIR583
MIR4466
SLC16A14
CCL28
MSL1
MAFF
SUMO1P1
NCK2
B4GALT1-AS1
FBXO31
IQGAP2
LOC102724312
TNFSF10
SLC50A1
SKI
TPCN1
FGFR2
NFKBIZ
NAMPT
MIR3658
ELF3
ATP8B1
NPAS2
C4orf19
LOC100128233
SLC39A8
KLF2
LDLR
TRIM8
MAGI1-AS1
GCNT3
TNS2
CPD
PER2
ABLIM1
DUSP6
EGFR-AS1
ARID5B
ACBD3
MIR6880
MIR661
NDST2
C8orf4
NUDT4
DTNA
RASAL1
MIR3175
SMAD3
ABR
LOC100288798
GNPTAB
LPIN1
LOC644762
KLF6
GRHL2
ST3GAL6
FAM20A
GRAMD1A
APOPT1
PEX14
OXR1
KDM6B
TPM4
MAPKAPK2
TTYH3
MIR6822
UBALD2
ITPKC
MIR548Z
MBNL2
TMEM123
PPAP2B
EPS8L2
IRX5
CHI3L2
PAK4
SERINC5
CYTH1
PRR34-AS1
FAM174B
PYGB
CSRP1
SVIL
LOC101927911
PITPNA
FLJ31356
TSPAN14
KLF3-AS1
CTNND1
CTXN3
P4HB
ELF5
CXCL17
TMEM175
CAMKK1
MKLN1-AS
UBE2J1
LINC01237
LINC00589
TBC1D22A
AHDC1
PPP1R1B
KRT8
EIF1
CRTC3
DGKZ
MIR5188
ATP9A
CDC42EP1
BRD4
ZC3H7A
SPRED2
CDC42EP4
TNS1
LOC401320
CRIM1
CLCN3
MFI2
LINC01089
LOC101927811
GALNT1
LINC-PINT
ZNF697
BCLAF1
C6orf132
C15orf62
CTPS1
PDGFRL
ADGRG1
SETD5
TMEM242
SLC31A2
MEIS1-AS2
CTDSP2
NCOR2
TMEM184A
ANKRD55
INSIG1
KRT80
ARID1A
RAB10
KMT2E
SNORA11B
CD164
TPD52
C5orf46
MIR3925
PLEKHH1
EIF4EBP1
CREB3L1
GPR37L1
TMEM181
FKBP5
WWP2
THRA
PPP1R15B
LOC100507073
S100A11
SLC35F2
CALML5
LOC105376360
LOC100132111
LINC00111
ANXA3
FNIP2
KCNMA1
ARRDC3-AS1
LONRF1
PPIF
ABHD11
BRD2
TNS3
MIR548AQ
TNFRSF11A
LINC01004
KLF13
KAT2B
CPT1A
C5orf66-AS2
TLX1NB
ZNF462
FURIN
ATP1B1
LINC00881
KRT7
CELSR1
ATF7
PRRC2B
GTPBP1
STEAP1B
CEACAM6
DNASE1L3
CPEB3
DNAJB6
TSPAN9
DHRS3
STK40
KLF16
CD46
PGPEP1L
RARA
WRNIP1
IL6ST
ASB7
SLC7A5
LRIG3
MIRLET7A3
MIR148A
DUSP8
ZFP36L2
CABLES1
CANT1
CIPC
HIVEP2
MAP3K1
ARF6
KLF15
MIR26A1
LENG9
MIR6821
PPL
EYA2
LINC01554
MAPK11
SPINT2
NAPA
TLE1
SLC37A1
LPO
LOC148696
MIR7705
TLE2
SCNN1A
ZNRF3
MGAT1
LOC100129316
LHFPL2
PER1
ITPR2
DSP
SPSB1
KREMEN1
PDGFC
ATP6V0A4
KLHL2
SPECC1L-ADORA2A
ACVR1B
MTCH1
BCAR1
ROCK2
HK2
BDH1
TRIB1
ZNF444
CSNK1E
VDAC2
HSP90AA1
DDR1
EEA1
TOM1
APOLD1
CAPN2
SP1
SEC63
KRT23
ZBTB20
SLC20A2
SAV1
SOWAHC
PKP1
FAM47E
PLA2R1
LINC00330
MIR3653
GRAMD3
CFLAR
MIR620
DUSP16
LOC101929023
LNX1
STX16-NPEPL1
PLEKHF1
SCARB1
RAD51B
KAZN
NFKB1
TPM1
NRG2
MAML3
CHRM1
ABHD17C
ZNF330
RARB
CA6
PPARGC1A
TRAF4
MYBPC1
CEBPB-AS1
CALML3-AS1
C4orf51
C7orf49
JDP2
FAM83C
EEF2K
LOC100289473
AK4
LOC101929567
USP54
TFAP2B
ETV1
LINC01395
PDE4D
RNU2-1
SIRPA
LOC101928858
LOC101927543
SPATA12
IPPK
BACE2
DAG1
LINC00910
PICK1
ZG16B
SPEN
DPPA2P3
C1orf116
INPP5D
PRKCI
ANK3
TRAPPC11
GNE
DST
MYO1C
STEAP4
ZHX2
NEK6
PPM1L
PLEKHG3
F11R
FTH1
SHANK2
RASEF
AGPAT3
NTMT1
SLC25A30-AS1
NEBL-AS1
LOC100506801
TRIM29
SSFA2
PIP
LIFR
SLC25A33
PLLP
LMCD1
TCP11L2
LOC728084
LOC101929710
TEX29
UBE2H
SGSM3
IKBKB
ZBED5-AS1
FDCSP
MIR6076
FAM46B
RHPN2
ARRDC2
PKP4
LINC01544
LINC00462
LOC101927661
GNAS
GPRC5B
ACTG1
MGLL
FLVCR2
TMSB4X
SLC25A25
ATP6V1H
RBM47
GPRC5C
MIR638
PRPSAP1
LINC01272
FAM3B
MIR378G
KIAA1217
NOSTRIN
MIR6888
JUP
ZNF692
HSD17B2
SRP9
NANS
SLC37A2
CBR4
PKDCC
ICK
EGOT
LBH
HIVEP1
EPB41L4B
UNQ6494
SLC7A1
NDFIP1
GTF3C4
SPDEF
MIR4694
MICALCL
TBCC
TXNDC11
MIR200B
NOL11
IL1R1
CHPT1
PSME4
RFX1
SLC25A45
UTP20
SOX8
PRSS8
C2orf57
LOC105376671
PRR15L
YBX3
PTP4A2
ARHGAP26
RSRP1
MAP2K3
MYC
DAGLA
ANKRD10
VEGFA
FUT2
BCOR
DAP
C12orf49
HPS5
ZNF107
CDK5RAP2
MIR4489
CDC42BPG
LOC442497
DISC1
YWHAZ
MPPED2
MTURN
CLDN10-AS1
SPTSSA
HECTD2-AS1
MIR4505
SLC1A5
ZFR
GTF2I
UBE2D3
REEP3
MTIF3
REM2
TUSC8
KIAA0754
SNORA45B
RXRA
SMAD7
MYOF
CLIP1
FDFT1
SH3GL1
FAM222A
UBAC2
EIF2AK3
PCBP1
PTMA
HAUS6
ABHD5
ARHGEF38
TPRG1-AS1
RGMA
SLC39A14
FAM102B
IPCEF1
RGS1
TMEM63A
HNRNPL
POLD4
FOS
MESP2
HDGF
CIB1
LOC728175
TBC1D4
SNORA80A
KLF10
BAIAP2
SLC34A2
MICALL1
SLC2A1-AS1
COL6A3
ARL4A
FBXL14
CD82
TBC1D16
MEF2D
PRR4
DLG3-AS1
BHLHE41
RAI1
ODF3B
VPS37C
FMO6P
DNASE2B
CMPK1
NEK9
ARHGAP27
ARHGAP5-AS1
ACR
LOC339059
MIR23A
HERPUD1
ESYT2
TET3
FAIM2
PTCH1
PHGDH
MGP
MIR6717
TRMU
BEND3
TC2N
STAT3
NCMAP
VAPA
TNFSF13
NFE2L2
RAB11B-AS1
LINC00578
LRRC74A
GPR146
SREBF1
CX3CL1
FLJ45079
MTSS1L
GSN-AS1
TMEM105
BOC
KCTD14
MIR6732
EPAS1
FRAT2
KAZALD1
LOC101927142
NXT1
LOC101927120
PERP
ZNF552
LOC102724933
JADE2
ATN1
ZFAND5
MIR135B
B3GALNT1
ACSBG1
HIST4H4
ALDH2
LINC00322
TOB2
BIRC3
POLR1D
SUN1
LINC01482
PDCD4-AS1
ADRB1
TNFAIP2
PLCB4
CRELD2
GATA3
FLNB
NACAP1
RTN4
ARID2
SAR1B
DHRS12
PCSK1
RNF122
COG7
SLC11A2
ELF2
DLGAP4
GIGYF1
CYP27A1
AP5B1
ESRRG
DYRK1A
BAG3
TRAPPC3
FUT4
LOC102723729
ARHGAP8
PROSER2-AS1
CNN2
GLIS3-AS1
ARHGAP12
ACTBL2
HSPB8
GRAMD2
MIR584
IRAIN
PIK3C2B
NFKBIA
ZNRF3-AS1
PTPN1
CALM1
LOC100505920
MIR326
IRF6
PQLC1
ELL
NOL4L
MIR4734
SQSTM1
MPRIP
FAT2
LOC101927190
UACA
JARID2
TEF
SERTAD1
ATP2C2
TLE3
CROCC
LOC100506444
STK35
ASAP3
DLG5
TINAGL1
LIMS1
LRIG1
RAB5A
ABCB10
RAB11FIP1
RAB40C
TMEM50A
MIR2116
GGA2
CHKA
TACSTD2
TMEM241
F3
HIPK3
CAPNS1
CAHM
TSC22D4
CAMSAP3
TRPV6
NUPR1
FAAP20
STARD13
ITPR1
FBXO32
TP53INP2
CALM2
APBB3
PPP2R5C
ZNF775
GSK3B
SLC4A8
LOC400867
CPEB2
CD7
RGMB-AS1
VDAC1
HDAC7
CTDSP1
SHROOM3
LOC101928909
SMURF1
MIR574
ARHGEF3
TCP11
MPG
DAD1
HNRNPA2B1
CMIP
PPP1R10
TMEM174
DDX5
PPTC7
NADK
LINC01350
SMC5
LPP
IVNS1ABP
IRX3
PRMT8
TAGLN2
LINC01173
HSPB1
PDLIM5
DSC1
RASGEF1B
LOC101927762
H1F0
RARG
YAP1
REL
BTG2
GPR3
MLKL
TMEM217
OGFRL1
CDRT7
TSC22D2
HNRNPU
FERMT2
EML4
AP1AR
MAP3K14
PVRL4
RHOB
DOCK9
C1QTNF1
ZNF507
ARHGEF5
PELI1
FAN1
ARIH1
PDLIM1
FMNL2
KIT
LINC01549
BLM
SLC22A23
ZBTB10
METRNL
SREBF2
SNX9
RAPH1
RPS27A
CHRM3
ZNF219
LOC101927577
DPP4
HHAT
C1GALT1
CHDH
ST5
LOC643072
TFEB
ID2-AS1
GREM2
ATP6V0A2
ABL1
ITGB1
ALPL
AKT1
LOC101928438
MIR1287
EZR-AS1
EEF1A1
PROM1
P2RX4
LINC00491
RAPGEF3
LOC100134368
CAND1.11
ERBB2
DBI
DDIT3
LZTS2
MIR3688-2
MIR4645
MAPK6
PVRL2
SAMD13
USP3
NARF
EGFR
PTK6
PADI2
SIK2
NUCKS1
MYRIP
SIK1
MIR4673
44988
FBRSL1
KCNS1
MTFR2
SLC1A2
FAM89B
PCF11
GPR12
LOC101929719
ANKRD9
IFNGR1
GOLPH3
SOBP
DEFB1
GTF2IP4
MIR4290
MOB2
FAM46A
SERTAD4-AS1
CLDN8
NUAK2
FZD7
ANP32A
LY86-AS1
SLC25A29
MIR99AHG
ZNF598
GAS6
UAP1
ISL2
SYNGR2
DSG2
CDK2AP1
LOC388942
SOAT1
RBM38
TBKBP1
GABARAPL1
GNA14
LINC01135
GPBP1
CYB5R3
TRIOBP
MIR1178
KLHL21
ATXN7
SCAMP4
PXDC1
LOC101928731
BBC3
TMEM17
LOC145845
CTIF
DDX6
ME3
LINC01209
SPOCK2
BCCIP
SAT1
CLK3
SORL1
CD5
IBTK
TMEM132A
SEC23B
ASB13
CITED2
POLDIP3
TMEM211
TRMT44
PLEKHS1
PPIAL4C
CPSF7
PDZK1IP1
SNX33
PDXDC1
KCMF1
SEMA4C
ITGB6
NUDT4P1
CD34
GALE
GALNT4
LMO4
CTNNBIP1
LOC645434
LOC101927472
OAZ3
ALDOA
PALLD
KLF5
LINC01558
RSBN1L
FXYD3
KLF11
XYLT1
PTK2B
ERBB3
SMARCA2
LINC01126
PODXL
FLJ45513
HTN3
ARHGAP29
JADE1
DANT2
PSEN2
RNF133
LINC00637
TCONS_00029157
TECPR2
KANK4
TAB2
RAET1E-AS1
ATF7IP
CFAP126
RPS6KA1
LOC101060091
CRIP2
MIR544B
TNK2
ARL5B
CFL1
DAPK2
MIR548V
SRSF10
TGM5
VGLL4
TBL1XR1
XRCC6BP1
MIR4715
C1orf100
PSMA6
YTHDF2
SLC29A1
FOXN3-AS1
CD28
IFFO2
FNBP1L
RUSC2
TLR5
FBXO36
MXI1
BANP
RGS3
MIR6773
GEMIN8P4
KIAA0922
GALNT5
LOC113230
MLLT1
SMAD9
IFRD1
NUFIP1
TK2
PDK4

## Sheet: Table 5
Table 5S. Genes that are associated with both SEs and SMG-specific H3K27Ac marks
ABCB10
ABHD11
ABHD5
ABL1
ABLIM1
ACR
ACSBG1
ACSL1
ACTBL2
ACTG1
ACVR1B
ADRB1
AFF1
AGPAT3
AK4
ALDH1A3
ALDOA
ALPL
ANK3
ANKRD10
ANKRD9
ANXA2
ANXA3
AP1AR
APOPT1
AQP7
ARF6
ARHGAP12
ARHGAP26
ARHGAP8
ARHGEF10L
ARHGEF28
ARHGEF3
ARHGEF38
ARID1A
ARID2
ARID5B
ARL4A
ARL6IP5
ASB13
ASB7
ATF7IP
ATL2
ATP1A1
ATP1B1
ATP2A3
ATP2B2
ATP2C2
ATP6V0A4
ATP6V1H
ATP8B1
ATP9A
AZIN1
B3GALNT1
B3GNT5
B4GALT5
BACE2
BAG3
BARX2
BCAR3
BCCIP
BCL11A
BCL6
BCLAF1
BEND3
BHLHA15
BLM
BOC
C11orf91
C12orf49
C1GALT1
C1QTNF1
C1orf116
C4orf19
C5orf46
C8orf4
CA6
CABLES1
CALM1
CALM2
CAMSAP3
CASZ1
CBR4
CCDC6
CCL28
CCNL1
CD164
CD28
CD34
CD44
CD5
CD55
CD9
CDC42BPG
CDK5RAP2
CEACAM6
CEBPD
CELSR1
CFAP126
CFTR
CHD9
CHI3L2
CHKA
CHPT1
CHRM3
CHSY1
CITED2
CLDN8
CMPK1
COBL
COG7
COL6A3
CPD
CPEB2
CPEB3
CPEB4
CPSF7
CPT1A
CRACR2A
CREB3L1
CRIM1
CRTC3
CTBP2
CTIF
CTPS1
CTSB
CTXN3
CX3CL1
CXCL17
CYP27A1
DAB2IP
DAD1
DAG1
DAGLA
DAP
DAPK2
DAPL1
DBI
DDIT4
DDX6
DEPTOR
DGKZ
DHRS12
DISC1
DLG5
DNAJB6
DNASE2B
DOCK9
DPP4
DSG2
DTNA
DUSP16
DUSP6
DUSP8
EEA1
EEF1A1
EGFR
EHF
EIF4EBP1
ELF2
ELF3
ELF5
EML4
EPB41L1
EPB41L4B
EPHA2
EPHB3
ERN1
ERRFI1
ESRRG
ETV1
ETV6
EVA1C
EYA2
F3
FAIM2
FAM102A
FAM107A
FAM129B
FAM174B
FAM20A
FAM20C
FAM3B
FAM46A
FAM46B
FAM46C
FAM83C
FAM84B
FAN1
FAT2
FBXL14
FBXO31
FBXO32
FDCSP
FDFT1
FERMT2
FGFR2
FLVCR2
FMNL2
FNBP1L
FNDC3B
FNIP2
FOS
FOXC1
FOXP1
FURIN
FUT2
FUT4
FXYD3
FZD7
GADD45B
GALNT1
GALNT5
GATA3
GCNT3
GGA2
GMDS
GNA14
GNAS
GNE
GNPTAB
GOLPH3
GPBP1
GPCPD1
GPR12
GPR37L1
GPRC5B
GRAMD1A
GREM2
GRHL1
GRHL2
GSE1
GTF2I
GTF2IRD1
GTF3C4
HES1
HHAT
HIVEP1
HIVEP2
HPS5
HSD17B2
HSP90AA1
HSPB1
HSPB8
HTN3
IBTK
ICK
IER2
IFFO2
IKBKB
IL1R1
IL6ST
INPP5D
INSIG1
INSR
IPCEF1
IPPK
IQGAP1
IQGAP2
IRF2
IRF2BPL
IRX2
IRX3
IRX5
ISL2
ITGA6
ITGB6
ITPR1
ITPR2
IVNS1ABP
JADE1
JADE2
JARID2
JDP2
KANK4
KAT2B
KAZALD1
KAZN
KCNMA1
KCNS1
KCTD14
KIAA1217
KIAA1324
KIAA1522
KIT
KLF10
KLF11
KLF2
KLF5
KLF6
KLF9
KREMEN1
KRR1
KRT23
KRT7
KRT80
LARP1
LBH
LDLR
LDLRAD3
LGALS3
LHFPL2
LIFR
LIMCH1
LITAF
LMCD1
LMO4
LMOD3
LMX1B
LNX1
LONRF1
LPIN1
LPO
LPP
LRCH1
LRIG1
LRIG3
MACF1
MAML3
MAP3K1
MAPK6
MAPKAPK2
MAST4
MCFD2
MEIS2
METRNL
MFSD6
MGAT1
MICALCL
MLXIP
MNT
MOB2
MPPED2
MPRIP
MTFR2
MTIF3
MTMR12
MTURN
MTUS1
MXI1
MYBPC1
MYC
MYOF
MYRIP
MYZAP
NAMPT
NANS
NAP1L4
NAPA
NARF
NCALD
NCEH1
NCK2
NCMAP
NCOR2
NDFIP1
NDRG1
NDST2
NEDD4L
NEK9
NFE2L2
NFIB
NFIC
NFIX
NFKB1
NFKBIZ
NOL11
NOL4L
NOSTRIN
NPAS2
NPC1
NRG2
NTMT1
NUCKS1
NUDT4
NUFIP1
OAZ3
ODAM
OXR1
P2RX4
P4HB
PACS1
PALLD
PALMD
PAX9
PBOV1
PC
PCDH1
PCF11
PCSK1
PDE4B
PDE4D
PDGFC
PDGFRL
PDLIM5
PERP
PEX14
PGPEP1L
PHGDH
PHLDA1
PICK1
PIGR
PIK3R1
PIP
PKDCC
PKP2
PKP4
PLA2G6
PLA2R1
PLCB4
PLD1
PLEKHA7
PLEKHH1
PLEKHS1
PLLP
PML
PODXL
POLDIP3
POLR1D
PPARGC1A
PPFIBP2
PPL
PPM1L
PPP1CB
PPP2R1B
PRKAG2
PRKCH
PRKCI
PRLH
PRMT8
PROM1
PRPSAP1
PRR4
PSD4
PSEN2
PSME4
PTP4A1
PTPN1
PTPRF
PTPRJ
PXDC1
PYGB
RAD51B
RAI1
RALGDS
RAP1GAP
RAPH1
RARB
RASA2
RASAL1
RASD1
RASEF
RASGEF1B
RASSF5
RBM47
RECQL5
REEP3
RGMA
RGS1
RHOB
RHOBTB3
RHPN2
RNF122
RNF133
ROCK2
RREB1
RSRP1
RUNX1
RUSC2
RXRA
SAR1B
SAT1
SCARB1
SEC14L1
SEC23B
SEC63
SGMS1
SH3BGRL2
SH3BP4
SH3BP5
SH3RF1
SHANK2
SHB
SHROOM3
SIK1
SIK2
SIRPA
SLC11A2
SLC16A14
SLC1A2
SLC1A5
SLC20A2
SLC22A23
SLC22A3
SLC25A33
SLC25A37
SLC2A9
SLC31A2
SLC34A2
SLC35F2
SLC37A1
SLC37A2
SLC39A8
SLC44A3
SLC4A8
SLC7A1
SLC9A1
SMAD7
SMAD9
SMARCA2
SMCO4
SMURF1
SNX9
SOAT1
SOBP
SORL1
SPATS2L
SPDEF
SPNS2
SPOCK2
SPRED2
SPSB1
SPTSSA
SREBF1
SREBF2
SRP9
SRSF10
SSFA2
ST3GAL1
ST3GAL4
ST3GAL6
STARD13
STEAP1B
STEAP4
STK24
STK39
STX16-NPEPL1
SUN1
SUSD6
SVIL
SYNJ2
SYPL1
TAB2
TBC1D16
TBC1D4
TBC1D8
TBKBP1
TBL1XR1
TC2N
TCP11
TECPR2
TEF
TESC
TET3
TEX29
TFAP2A
TFAP2B
TFCP2L1
TGFBR3
TGIF1
TGM5
THADA
TLE1
TLE2
TLE3
TLR5
TM9SF3
TMEM105
TMEM123
TMEM17
TMEM174
TMEM181
TMEM211
TMEM241
TMEM242
TMEM50A
TMPRSS2
TNFAIP2
TNFRSF11A
TNFRSF19
TNFSF10
TNKS1BP1
TNS1
TNS3
TOB1
TPCN1
TPD52
TPD52L1
TPM1
TRAK1
TRAPPC11
TRIB1
TRIM2
TRMU
TRPV6
TSC22D2
TSPAN14
TSPAN9
TTYH3
UACA
UAP1
UBAC2
UBE2H
UBE2J1
UBE2V1
USP54
UTP20
VAPA
VDAC1
VDAC2
VEGFA
VGLL4
VPS37C
WBP1L
WNK2
WWC1
WWP2
WWTR1
XBP1
XYLT1
YWHAZ
ZBTB10
ZBTB20
ZBTB7A
ZCCHC2
ZFAND5
ZFHX3
ZFP36L1
ZFP36L2
ZFR
ZG16B
ZMIZ1
ZNF107
ZNF217
ZNF219
ZNF330
ZNF462
ZNF507
ZNF652
ZNF692
ZNF697
ZNF827
ZNRF3

## Sheet: Table 6
Table S6. Human SMG H3K4Me2 SE-associated genes as identified by ROSE algorithm
CASZ1
NFIX
ZFHX3
NFIB
SH3BP4
GSE1
STK39
PBX1
SKI
BARX2
NFIA
ITPKB-IT1
KANSL1
RNU2-1
FOXP1
SORBS2
CXXC5
RXRA
MIR4687
FAM53B-AS1
ETV6
MYH9
MIR548AH
CPEB4
MTUS1
WWTR1
LARP1
SALRNA1
ZMIZ1
FOXC1
WNK2
GMDS
NFIC
ZCCHC2
PRKCH
LOC101929710
LMX1B
ZNF750
MACF1
CYTH1
TBC1D4
LIMCH1
CD9
PDCD4-AS1
PART1
LOC148696
MIR4714
HIVEP2
HIP1R
ACTN4
WBSCR17
PVT1
LOC100130880
SH3RF1
NEDD4L
COBL
CCDC6
FOXO3
MBNL2
CCDC85C
PAX9
EPHA2
SHB
RNU6-83P
OXR1
KCNMA1
ZNRF3-AS1
EPHB3
NUDT4
LOC102724784
LOC100996263
ROCK2
TBL1XR1
PPP1CB
C10orf91
RAI1
VGLL4
ZFP36L1
LRP5
PRKAG2
RREB1
MPRIP
EHF
TOB1
ITGA6
CUEDC1
MEIS2
MCF2L
BCL11A
SPTBN1
DAB2IP
MIR6081
CHKA
LOC100131496
MCFD2
MIR4654
LINC00963
FAM129B
SLC9A1
WWC1
SMCO4
ZFYVE21
RBM47
PACSIN2
ZBTB16
LRCH1
ARHGEF28
TPD52L1
PPAP2B
SVIL
CHSY1
RARA
MLXIP
MAPK11
LMOD3
SPATS2L
ST3GAL1
CCL28
RERE
MIR4505
ZNF827
EPB41L4B
BCL9L
SH3BGRL2
AFF1
BAIAP2
IRX2
PML
CHRNA9
MTMR2
CHRM3
MIR4534
MARK2
ACTN1
FGFRL1
LRRFIP1
DGKZ
NDST1
FOXP4-AS1
B4GALT1-AS1
CHD9
TSPAN14
FAM174B
FMNL2
DEPTOR
LINC00673
SYNJ2
MALAT1
MAP3K1
FAM102A
NCOR2
ZNF462
BRD4
IRF2BPL
NCALD
PIK3R1
PACS1
BCR
MIR603
TBC1D8
ARID1A
PAK4
CD44
MKNK2
TEAD1
DANT2
TRIM8
LOC105376671
PTPRF
INSR
SAP25
GRHL1
PLEKHA7
MIR661
ZBTB7A
PPM1L
LINC00642
MLPH
PAX8-AS1
BMPR1A
NEDD9
FAM20C
LOC339807
MAP3K14
CTBP2
LDLRAD3
ESRRG
CSRP1
MAST4
SLC25A29
ST3GAL6
CGNL1
GGTA1P
GRHL2
ACSS1
QKI
SUSD6
GATA3-AS1
GPD2
PPFIBP2
MIR3658
CISH
TNRC18
RHOBTB3
TESC
PLD1
SYBU
KCTD14
RTN4
IL17RD
FAM129A
GNB1
FBRSL1
FNDC3B
LOC101927780
SETD1B
LHFPL2
DNAJB12
RNA5S9
MIR3615
CBLB
SMAD7
ARL6IP5
PHLPP1
HK1
FLNB
SH3GL1
DLG5
ATP2B2
SBNO2
TNKS1BP1
KLF13
DHRS3
PLCB4
TRAK1
CRNDE
DST
UBAC2
PDGFC
RNF223
APOPT1
ARHGAP26
WASF2
MTMR12
XBP1
SOX8
RALGDS
SLC25A25
SETD5
NBPF14
SPRED2
SPSB1
ATP8B1
ATXN7
MIR4729
MAGI1-AS1
TNFRSF19
SPOPL
MIR3170
CLDN10-AS1
SPINT2
TNS1
LOC100128531
MIR548Z
JARID2
EZR-AS1
AGAP1-IT1
BHLHA15
RNF43
CTPS1
MIR612
PLCB1
NFYC
MLLT1
CRACR2B
NR4A1
PUM1
CUX1
RUNX1
SLED1
DUSP6
PLA2R1
SYPL1
TLX1NB
ZNF217
KLF9
EXOC3L4
ANXA2
H6PD
B4GALT5
AP2S1
CDH1
NT5C2
ELF1
FAM222A
MIDN
HSPA1B
FAM107B
SLC45A4
FAM160A1
LRRC1
ZBTB7B
RASA2
MIR620
LINC-PINT
LGALS3BP
PYGB
MFSD6
ACOX3
PHLDA1
ATF7IP
PC
RNVU1-19
DAPL1
MST1P2
SLC35E1
PIK3C2B
CPEB3
ALAS1
EPC1
TET3
LMNA
ZNF697
MIR99AHG
MIR1260B
PRRC2B
SSBP3-AS1
TMEM123
USP54
MOB2
ZNF516
RSRP1
TSC22D2
IER2
TCP11
GLRX
LOC101927817
NOL4L
MIR4466
BCOR
CALML5
TPD52
LBH
SH3BP5
PRSS8
IRF2
SNX33
NCEH1
CTNND1
PAM
HS6ST1
ARHGEF10L
ATP1A1
SLC20A2
H3F3AP4
MIR6085
RBPMS-AS1
PTCH1
NEK6
ARHGAP12
PTPRJ
CNKSR3
GCOM1
TMED10
PDXK
HES1
NIPBL
CD82
YTHDF2
LOC101929567
RSBN1L
KANK1
LOC100129917
PARD3
NT5DC2
TMBIM1
HRC
PCGF3
NFKB1
TLE1
ETV5
KCNK5
THRB-AS1
FUT4
FDFT1
IKBKB
LOC100507073
C16orf72
NR3C1
C4orf19
FBXO10
MAPKAPK2
CCNY
ADGRG1
SP1
MIR30A
C5orf66-AS2
SIL1
FOXO6
TSHZ1
LIFR
PEMT
USP3
SSFA2
CREB3L1
SHANK2
NR3C2
KRT7
PRKCD
MIR148A
TBC1D16
LRIG1
LRP5L
TECR
PPIAL4C
KAZN
NR4A2
CBX4
TINAGL1
KIF21A
OSBPL5
ADAMTS17
DSC1
ELL2
SLC16A14
EPAS1
SLC31A1
CHMP4B
B3GNT5
GALNT3
SOX13
ICK
AHNAK
AHDC1
CTDSP2
LOC101929633
SH3PXD2A-AS1
ARHGEF3
GNAQ
RBM38
P4HB
SLC31A2
FAM84B
GTF2I
ABTB2
NAP1L4
HOMER2
LPO
ZHX2
ARHGAP29
HERC1
MIR8066
SAMD11
TMEM50A
SLC35F2
SLC2A9
TSPAN5
OTUB1
TCF12
NDUFC1
MTMR3
ID2-AS1
GNE
EGFR-AS1
RORC
ARL15
JMY
RANBP3
KAT6B
ACTG1
GTF3C4
MIR7850
EPB41L1
CSNK1A1
RAP1GAP
ADRBK1
MYBBP1A
LTBP3
ISL2
PHB
NOTCH2
KIAA1522
RGMA
LRRC8A
CCDC12
NINJ1
EIF4EBP1
CDK13
SLMAP
NOTCH2NL
DUSP4
PLEKHF1
CRACR2A
GRAMD3
RRBP1
MIR3186
PITPNA
MYZAP
RIN2
ARSJ
PELI1
FTO
TMEM211
ANKRD17
ABL1
LINC01544
SMAD3
LOC145845
PPP1R9A
ARF1
ARHGAP26-AS1
SLC12A2
SEMA4C
MPPED2
FZD7
TLE3
LNX1
FRMD6
C1orf116
RGS14
PARVA
KDM6B
GRIN2C
ELN
BCAR3
ZNF292
TMEM259
LOC102467147
GPER1
CUL3
ATL2
SAMD13
NR1D1
KLHL2
PTK2
OSTF1
N4BP1
MIR625
RASAL1
JMJD1C
BCAR1
SLC25A51
MIR6822
ANXA3
B3GNT2
ERN1
LIMA1
CAMSAP1
ELL
SERINC5
ARFGEF3
UNQ6494
C5orf56
LOC101928438
ITPR2
C4orf51
HDAC7
CORO1A
MED13L
GSK3B
MNX1-AS1
TBC1D10A
MAML3
MIR33B
TFEB
ZNF608
ZFAND3
ABLIM1
SMAD9
NPTN
MGC70870
SDC4
ARHGEF37
TNFRSF11A
PLXNA1
YAP1
SGMS1
SEC63
HERPUD1
MTSS1L
TMEM181
PLAC4
INSIG1
PIGR
IL6ST
MAP4K4
LURAP1L
RPRD1B
CRTC3
LOC101927851
TBX3
RPS27A
UACA
RAB17
TGFBR3
MIR4724
HSD11B2
TMEM184A
MIR6888
PLLP
KCNN4
TCF7L2
PFDN1
LRRC37A
KAT6A
HRAT92
UNC5C
CDKN1B
TSPAN9
ARID2
DNAJC3
TTC6
FAM131C
C4orf32
AKAP13
C9orf152
CDC42EP1
TMEM242
PPP3R1
MTSS1
TRPV4
CD55
SASH1
TRA2B
ANTXRL
ARF4
SETBP1
ZNF330
PPARGC1A
PRKCI
MNT
STARD13
PIK3AP1
RBM39
STATH
TOB2
ASPH
NPAS2
EXOC8
FBXL14
SORBS1
PICALM
SP100
RAP1A
NAPA
PDE4B
SNORA59A
WWP2
PADI2
CHD7
RASSF10
ARHGEF19
MIR5188
NAV2
PPP2R2A
FAM179B
LIMK2
GPT2
ABHD17C
EFNA3
MCTP2
ANK3
TRIL
DSP
PIK3CB
MFI2
MIR4686
GPBP1
FLJ45079
TM4SF1-AS1
MALL
C7orf61
BRD2
RNF133
GRB2
FOXJ2
RB1CC1
C11orf91
ARHGAP5-AS1
SKIDA1
ADCY9
LOC101929076
SLC2A1-AS1
CADPS2
MIR548AQ
PRUNE2
STX16-NPEPL1
POLR1D
SYTL3
SLC33A1
SNX9
RGS20
ENAH
FOXN3-AS1
LOC100128233
BMF
TNFRSF14
TOP1
CDC42
ZBTB10
ATF7
MEIS1-AS2
LINC00637
LOC101927543
CELSR1
KRR1
MAPK6
CLCN3
CTDSP1
2023-09-09
KAT2B
SUMO1P1
SMAP1
MIR1244-2
LRRC4
C5orf67
HPS5
BCL3
CXCL17
GPCPD1
GCAT
PPP1R12A
MKL2
BCL6
SRPK2
EYA2
SERTAD2
DYRK1A
ADGRL2
FOXO1
PTPRK
MIR548F2
PPP1R37
TMEM14E
IDH2
SPHK1
PTP4A1
MIR6132
LRIG3
SIRPA
RALGAPA2
FOXP2
TAGLN2
AKAP1
STAT3
SLC39A8
SORBS3
KIAA0922
PPP1R9B
CTBP1
TRPV6
PTBP3
EXT1
ZNF592
GLTP
PTTG1IP
MIR183
PNPO
CAMKK1
EEF1D
ACTB
SLC7A1
MIR3165
PFKFB3
CALML3-AS1
PLEKHG3
C1orf100
IDI1
UBALD2
PPIF
ATP2A2
FUT8
RIC1
NR2F2
INPP5A
NCRNA00250
VEGFA
USP47
JAK1
MAP3K14-AS1
PTBP1
TTYH3
PPP2R1B
MIR6827
PTEN
ANXA11
KIAA1217
SLC4A8
FGFR2
LIMS1
SCAMP2
SLC25A37
FAM83C
USP25
ZMYND11
WASL
ASH1L-AS1
MCF2L-AS1
ABALON
KIAA0754
SPECC1L-ADORA2A
TACC2
SETD8
ZNF692
LRRC16A
HIST4H4
CCND1
LOC101926935
ARIH1
BRD1
BHLHE41
HNRNPA2B1
CDC42EP5
ATP1B1
LOC285074
ME3
CLIC4
KANK4
PSME4
CTNNB1
SUV420H1
SIX5
FAM102B
HNRNPD
PSMA1
PPP1R15B
ACTR3
ERRFI1
LSM14A
NCOA1
DAG1
BCL7A
PPP4R2
STK35
EPN2
MIR99A
LOC440461
GLTSCR1
NRTN
SLC5A3
BMP4
THRA
USP7
FKBP14
FAM3D
PURA
SIX2
PPCDC
ALDOA
SCARB1
LINC00222
WNT11
DGCR2
HIF1A
CRIM1
ADCY8
BHLHE40-AS1
LOC644172
CNBP
CA12
ATXN1
TM9SF2
RGMB-AS1
VAMP5
HIVEP3
LRRC8D
REEP5
C5orf46
DNER
NAA50
LOC101927190
LOC101927296
ANO6
GAK
2023-09-02
ZFP36L2
RHPN2
YWHAE
SPNS2
RAB20
SMURF1
CCDC88C
RECQL5
RASSF5
TFAP2A-AS1
CBX8
NOA1
AMY1B
DAGLA
HES7
ARID5A
MIR4694
ARNTL
LOC101928731
MIR6880
SNORA70B
MSL2
TC2N
FOXK1
MIR3188
CNOT6L
IQGAP2
AGO2
SPOP
ARHGEF38
MIR4715
SERBP1
DAPK2
AGPAT3
C18orf25
SCAMP4
BACH1
MBP
ATL1
UPF1
LOC102724421
PIK3IP1-AS1
FKBP5
MICALL1
MTURN
BANP
CBS
DAAM1
METRNL
MAP2K7
LIMD1
LOC643072
FOSL2
TAB2
MDFIC
MIRLET7G
SFRP1
IQSEC1
CDC42EP4
PKDCC
MARCKSL1
GLIS2-AS1
CEP85L
DIDO1
ARPC5L
ANXA4
TMEM189-UBE2V1
TRABD
LZTS2
FMO6P
SPDEF
PLEKHH1
SLC37A1
FGF3
NDRG1
GADD45B
SCAF11
SOBP
EIF2AK3
SEMA3G
MAP4K3
FURIN
SLC38A2
SRP9
SNTB2
FAT2
OAF
ZNRF3
TSPAN13
ELF5
FIGNL2
SQSTM1
ZC3HAV1
MIR4532
SNORD17
FAM13A-AS1
CRKL
TNK2
MIR3161
AASDHPPT
IFFO2
TFCP2L1
ARHGAP17
COX14
TRIM24
CSAD
MIR34A
PSMD12
KDM6A
KRT19
LPIN1
EVI5
GLG1
LINC01354
LDHD
ZBED4
BEAN1-AS1
KDM2A
PRPF18
TPT1-AS1
C6orf62
CTSB
MIR6516
SH3PXD2A
IST1
GRSF1
KIAA2018
RPS6KA1
CST5
MIR3679
C9orf69
PODXL
PROM1
N4BP2
LOC100134368
PHKB
CROCC
ZNF704
TSPYL1
ELP5
MYO18A
LINC01135
NRG2
EFNA5
NOCT
CD46
CCR7
RNF150
LOC101927811
OGFRL1
FNIP2
LRBA
MTIF3
SMC5
LOC100289473
TATDN1
GNPAT
UQCC2
FBXW11
CST1
ODAM
NEUROG2
FTO-IT1
LOC100505795
RAB5C
PRICKLE1
PCF11
F3
PSD4
TKT
STIM2
SYNGAP1
THEM6
ELF3
SRGAP3
RASD1
VAPA
PCDH7
RARG
MIR3688-2
GRAMD1A
SNORD56B
PTPRG
USP12-AS1
TMEM61
NEURL3
NFIA-AS1
SAMD8
NFKBIZ
PPP2R4
ARHGAP21
RAB36
NSUN6
UBA5
BTBD3
MIR551A
TMEM17
ITSN2
MIR6724-1
NRP1
NDFIP1
ERBB4
FRMD8
TAS2R13
CPT1A
USP2
BLM
RC3H1
MIR4319
CXXC4
CARTPT
DUSP22
FLJ37035
KRT42P
GRB7
TUBB4B
TLK1
GNA14
C12orf49
MAP3K11
GRB10
SZRD1
GADD45G
UBE2D2
AKAP2
PEX14
ETF1
PELI2
ZC3H4
LCOR
GGPS1
APC2
FNBP1L
ZC3H15
VASN
GAS6
ENDOD1
GPR20
PABPC1
BRAF
FAAP20
TMEM174
PTGES3
PAFAH1B1
GPHN
EMP2
RNU105B
PLA2G6
DPP4
AFF4
ITGA3
PDGFRA
PLS3
SMIM18
SNTB1
ARHGEF2
ALG2
LMCD1
S100A11
HCAR2
CFTR
TIFA
MRPL21
IPCEF1
TNS4
RGS3
TPM4
DENND4C
NCOA3
PDZD8
LITAF
SUCLG1
SGMS2
SNX5
EXOSC2
TMEM14C
SYNGR1
LEMD3
NADK
C11orf58
MKL1
ZBTB25
ZC3H18
GAREM
LINC01237
HNRNPLL
AP3S1
MAN1A2
CBR4
METTL5
EVA1A
MBNL1
AP1G1
LOC100132781
HEXIM1
DLGAP1-AS1
ABHD5
UTP20
TMEM245
GGA2
CACHD1
SNX18
FLJ45513
HNRNPM
SMARCD3
DNAJB6
LINC01132
PER2
ALPL
DAD1
PPP2R3A
UBTD2
SFXN3
EML4
IL1R1
PUS7L
LINC01558
PBX3
CAPZB
KRBA1
MAN1A1
CITED2
PPM1B
HSP90AA1
PLCH1
ACSF2
ALDH1A3
ABI1
MIR6076
TSC22D3
SSH2
LOC102723824
SPTBN2
LOC102577426
TNPO1
PCMTD1
HLF
SLC25A33
GNS
NEK7
MYO1C
SPRY2
TMEM135
MIR1301
SDC1
PKP4
ITPR1
CLDN4
HARBI1
WRNIP1
MIR4477B
CAST
ARHGAP32
FSTL1
ATF4
ZKSCAN5
MAP3K4
LOC101928909
LINC00111
TP53BP2
AK4
KLF5
HNRNPH1
PIK3IP1
TMEM105
PKP2
ROPN1B
EGFR
LOC105376360
RAB4A
MIR1284
AMBRA1
WTAP
FRAT2
CST3
FHL3
PRR27
MAPK1
VPS54
FAIM2
LUCAT1
MIR938
VOPP1
SORL1
AIM1
POLR2J
FGD4
GET4
ARHGEF7
PCDH1
MIR4474
PPP1R12B
MIRLET7A1
UAP1
SENP6
MEF2D
OGFRP1
NRIP1
CACNA2D3-AS1
MARCKS
SMARCD2
MUC15
NKX2-2
SHANK3
OLAH
YES1
TMEM45B
MIR4683
LOC102724552
KCNMA1-AS3
DDR2
TRIOBP
C1orf115
PRDM13
BCL2L11
NPDC1
ZNF273
GOLPH3
HEBP1
FLJ37453
HNMT
GLIS3-AS1
LOC101927070
TCP11L2
TUBGCP2
CDK17
PDE3A
NRARP
YBEY
FAM46B
TANC1
ZC3H12D
LBX1
RHOQ
PRMT8
HMG20A
TARS
NUMB
MIR3929
CRISP3
ARHGAP18
PCDH10
SPEN
PCM1
DNAJC5B
CYB5R2
ATP5C1
ACVR2A
LINC01126
CNNM3
COMTD1
MIR6775
MAGI1
RBFOX2
PKM
ITGB1
RHOT1
MEF2A
RAC1
JHDM1D-AS1
CD164
ZFYVE19
LOC101927640
RALY-AS1
CNNM4
MARK3
MIR3174
RAB30
ZDHHC11
LOC100507437
NFKBIA
LOC101929596
KIAA1324
LINC00462
PIP
IER5L
CIC
SEC24C
ARFGAP3
RNPEPL1
DCLRE1A
CPEB2
ITGB5
LINC00595
DAB2
RAB5A
MYBPC1
TUSC2
FAM20A
GPAT4
C10orf90
MIR3688-1
TRAF3IP2
DEGS2
IPPK
DOK2
ENO1
SHOC2
VEGFC
SKIV2L2
ACVR1
MIR6504
ECE1
COPB2
LTBP4
HK2
FAM107A
INPP5D
NR2F1-AS1
NOSTRIN
SEC14L1
LOC101929450
CRTC1
AKIRIN2
DLGAP4
DEDD2
RAB6B
XPO6
LOC100505984
ISCU
LOC642929
MIR3653
SPPL3
PGM3
ADAMTS1
PHF3
OSR2
ZNF823
C2orf57
LUADT1
IRAIN
LIMD1-AS1
SMARCC1
LOC101928168
TRIB2
SIM2
RBBP4
SETD3
FMN1
SCRT2
BRI3
KLHL23
CERS4
DNASE1L3
SIPA1L2
IL17RC
SMIM1
IRS2
MBLAC2
AQP1
UBALD1
PAX5
ZNF469
ZNF280D
UBL3
DOPEY2
LOC101927023
ZNF503-AS2
ZFAND5
YWHAQ
GNA11
GARNL3
SNORA70G
RAB33B
RAB3GAP1
LOC728175
AGTRAP
KIT
BOC
RPL23AP87
C1GALT1
RARB
RAB10
FEM1C
PPP2R5A
NUFIP2
TCF4
ANXA2P1
PHF2
RYBP
SIAH2
RCHY1
FGF12
PRKCE
RALGPS1
BARHL2
COL14A1
AFAP1
SRSF3
RAB14
THRAP3
CTSZ
RTN3
LDB1
PPIL2
LOC101927577
ALKBH5
ITM2B
MIR4642
WNT5A
JDP2
TFAP2B
ESYT2
MMP15
TMEM30B
KLF12
TRIM11
ANKRD37
TLE2
MGAT4A
MAP7
KCMF1
CASP16P
IBTK
KRT8
INHBB
CCT6P3
SYTL1
ITGA9-AS1
TNS3
DAP
MIR4516
PXN
MIR640
MAT2B
MTFR2
MECOM
RBM15B
ACAP3
KLHDC8A
MIR2117
SHOX2
UBE2J1
FAM46A
MIR4266
LOC101928694
LOC283440
PAK1
RAB35
C10orf113
REXO2
SCAF8
CELSR2
KMT2C
ARID5B
LOC100130705
TMEM63A
ID4
SCML4
MIR4639
RNASE7
HSD17B1
NBPF8
MIR587
LMAN1L
ZDHHC3
EIF2A
DLGAP1-AS5
GLIS3
TMEM213
THSD4
PDE8B
ADRB1
SELT
NCAPH
METTL23
MAFB
RBM45
ANKRD44-IT1
GRHPR
SERTAD1
SLK
STXBP6
ARHGAP42
ACADSB
LOC101927482
MIR561
ZNF281
SRSF1
TPP2
PDLIM4
LINC00910
LOC100506444
RAB1A
WAC
BAG3
DDX6
KLHL21
OSBPL2
ITGA1
PHLDB2
TMEM65
A4GALT
ACIN1
ADGRA3
MIR4260
MIR4673
NMT1
RFX1
LOC100507412
ZCCHC24
WSB1
PRTFDC1
MIR4435-2HG
MPP5
FOXK2
ARRDC1-AS1
FHDC1
SQRDL
HNRNPA1
MIR4453
DIS3
DUSP8
RRP8
C15orf41
ZNF747
YBX3
GALNT5
SH3RF2
LOC101928858
EGLN1
HIST1H2BC
UBP1
SIPA1L3
SERTAD4-AS1
CEBPA-AS1
SNORA11B
SCFD1
MBTD1
LRRFIP2
SOGA1
IFITM1
ARL4C
LINC00638
PDIK1L
MAPK1IP1L
ASCC2
CARD10
DUSP16
FBXO32
PPAP2C
TNRC6A
GPRC5B
LOC100132735
YY1
THADA
SPTSSA
DCUN1D4
NXN
PTP4A2
SLPI
SLC12A8
LOC101927139
FCGR2A
THAP5
CSPP1
WWP1
MIR3927
NAA20
SLC19A2
CSNK1E
BAZ2A
CTIF
LOC100133920
SOCS5
SIK2
FAM120AOS
MIR4489
EEF1A1

## Sheet: Table 7
Table S7. Overlay of common human and mouse SMG SE-associated genes
MAP3K1
ESRRG
AK4
SERTAD1
NAPA
NR4A2
MXI1
TINAGL1
DUSP6
RSRP1
PTCH1
IER2
MIDN
EEF1A1
CPEB3
ZBTB7B
LZTS2
CDC42EP1
PKDCC
SBNO2
CPEB2
CCDC6
KDM6B
SPINT2
CTDSP2
XBP1
SDC4
SPDEF
JUP
VEGFA
H6PD
SUSD6
DUSP16
RGS3
IER5L
SORL1
ZNF462
BHLHE41
BANP
RGMA
MAPK11
ZFP36L1
PER2
IRF2
BCL6
BCAR1
CTNND1
UBALD2
RAI1
PCDH1
DUSP8
DSP
SYNJ2
TMEM184A
DAPL1
SORBS2
BCAR3
IFFO2
BCOR
KAZN
ATP1B1
MPRIP
DDX6
CHD9
RUNX1
ARID2
NFKB1
ETV6
PLCB4
ZMIZ1
NCOR2
ARHGEF28
EYA2
TRAK1
TNS3
ARHGEF10L
DAB2IP
RBM47
SHANK2
FLNB
MBNL2
AHDC1
TACC2
ABLIM1
TFCP2L1
PPP1R15B
TRIM8
BAIAP2
CHKA
SEC14L1
IRF2BPL
MYH9
ERRFI1
TESC
GSE1
ERGIC1
IQGAP1
ARHGAP26
ITPR2
CISH
HK1
LRIG1
PITPNA
TCP11
EPB41L1
CABLES1
SPRED2
TNRC18
ATP1A1
NFKBIA
CELSR1
FOXP1
EPB41L4B
PYGB
CXXC5
TBC1D8
TPD52
TSPAN9
NR4A1
SH3BP5
TFEB
SP1
CDC42EP4
MTUS1
KLF13
MAPKAPK2
PLEKHG3
RHPN2
CRACR2A
MYO1C
PLEKHH1
SPNS2
FZD7
MACF1
DGKZ
CRTC3
CD9
KCNMA1
BRD2
EHF
ZNF217
PLEKHA7
NEDD9
LMNA
LRCH1
ZNF827
PAK4
ADGRG1
NFIC
ZBTB10
PHLDA1
ZFP36L2
MKNK2
OGFRL1
ARID5B
ARID1A
SVIL
GPCPD1
SETD5
HIVEP2
CTDSP1
KRT7
ELL
SEMA4C
RARG
IBTK
PRSS8
PDXK
BCL9L
HES1
RALGDS
ZNF395
C1orf116
PLA2G6
TMEM63A
SNX33
NADK
HK2
ACVR1B
ACSS1
ITGA6
ZCCHC2
ZC3H4
ELF3
C4orf19
MEIS2
MNT
NEDD4L
DAGLA
GTF2I
KLF9
RASSF5
ACTN1
PAX9
SH3BGRL2
PTP4A2
TNKS1BP1
BCL11A
GRHL2
KLHL21
TMBIM1
CREB3L1
CPT1A
SLC25A29
MAML3
NUDT4
IRX2
STK39
AFF1
NFIX
CYTH1
VGLL4
MTMR12
FOXO3
RIN2
PTPRJ
ADRB1
SLC25A25
CCDC85C
TET3
SKI
BARX2
GAS6
ZFHX3
KRT8
FAM107A
PIK3R1
ACTN4
GNE
SH3BP4
RARA
RXRA
PRRC2B
IQGAP2
PKP4
WWC1
BOC
TNK2
PTPRF
DLG5
STK24
KRR1
TNS4
CD82
LRRFIP1
TOB1
DYRK1A
SMCO4
ATP2A2
BHLHA15
FOXC1
ZNF750
UACA
KIAA1522
PIK3C2B
SLC9A1
USP54
RAP1GAP
ZBTB7A
TLE3
PPP1CB
CDH1
LPIN1
RREB1
PRKAG2
TBC1D10A
RPS6KA1
SPSB1
LNX1
SMAD7
SPEN
LRP5
HDAC7
SLC25A37
NFIB
SLC25A33
LMOD3
ZFYVE21
PLLP
PRKCI
GRHL1
TAGLN2
RAB11FIP1
FAM102A
MEF2D
POLR1D
PEX14
